# Supplementary material for: Behavioural Determinants of COVID-19-Vaccine Acceptance in Rural Areas of Six Lower- and Middle-Income Countries
Source: Vaccines (Basel). 2022 Jan 29;10(2):214. doi: 10.3390/vaccines10020214 (PMC8875839; doi:10.3390/vaccines10020214)
Supplement: Supplementary file 1 [file vaccines-10-00214-s001.zip]

Archive with 1 entries (1 files):
- vaccines-1555532-supplementary.pdf
